# Supplementary material for: Assessment of the Impact of Zoledronic Acid on Ovariectomized Osteoporosis Model Using Micro-CT Scanning
Source: PLoS One. 2015 Jul 6;10(7):e0132104. doi: 10.1371/journal.pone.0132104 (PMC4492783; doi:10.1371/journal.pone.0132104)
Supplement: S1 Dataset — The values of the bone morphology parameters of micro-CT in mice femur are indicated. (XLS) [file pone.0132104.s001.xls]

## Sheet: Sheet1
		bone morphometric parameters of femur
Number	Group	BV/TV	SMI	Tb.N[1/mm]	Tb.Th[mm]	Tb.Sp[mm]	BS/BV[1/mm]
1	sham group	0.306	0.196	3.011	0.128	0.353	16.892
2	sham group	0.308	0.192	2.988	0.124	0.353	17.213
3	sham group	0.306	0.159	2.957	0.128	0.351	17.126
4	sham group	0.302	0.213	2.979	0.124	0.352	16.986
5	sham group	0.316	0.149	3.254	0.126	0.329	15.823
6	sham group	0.289	0.235	2.984	0.126	0.357	17.118
7	sham group	0.311	0.159	3.146	0.128	0.328	13.841
8	sham group	0.313	0.158	3.251	0.138	0.319	14.533
9	sham group	0.313	0.142	3.169	0.129	0.331	16.782
10	sham group	0.352	0.152	3.152	0.129	0.314	16.487
11	sham group	0.326	0.158	3.095	0.131	0.323	15.893
12	sham group	0.306	0.157	2.923	0.118	0.339	17.359
13	sham group	0.302	0.149	2.893	0.125	0.331	16.954
14	sham group	0.319	0.159	3.122	0.128	0.329	16.313
15	sham group	0.321	0.162	3.129	0.128	0.319	15.232
16	sham group	0.311	0.149	3.213	0.134	0.325	16.124
17	sham group	0.302	0.198	2.894	0.117	0.352	17.682
18	sham group	0.288	0.215	2.845	0.121	0.337	16.897
19	sham group	0.302	0.193	2.569	0.129	0.341	16.404
20	sham group	0.311	0.144	3.29	0.129	0.311	16.423
21	sham group	0.327	0.159	3.257	0.134	0.317	16.257
22	sham group	0.305	0.239	2.967	0.128	0.342	16.289
23	sham group	0.301	0.239	3.156	0.129	0.351	17.406
24	sham group	0.318	0.137	3.183	0.134	0.355	16.263
25	estradiol group	0.282	0.498	2.789	0.119	0.347	18.673
26	estradiol group	0.283	0.578	3.058	0.121	0.364	18.523
27	estradiol group	0.271	0.799	2.621	0.117	0.399	18.992
28	estradiol group	0.281	0.574	2.845	0.122	0.347	19.536
29	estradiol group	0.291	0.583	2.747	0.122	0.354	19.627
30	estradiol group	0.299	0.578	2.783	0.121	0.359	19.221
31	estradiol group	0.282	0.634	2.831	0.123	0.368	18.927
32	estradiol group	0.259	0.969	2.589	0.112	0.382	19.083
33	estradiol group	0.286	0.417	2.924	0.127	0.352	17.782
34	estradiol group	0.293	0.545	2.789	0.118	0.371	18.464
35	estradiol group	0.288	0.548	2.815	0.119	0.378	17.394
36	estradiol group	0.285	0.625	2.901	0.122	0.359	19.432
37	estradiol group	0.294	0.578	2.931	0.119	0.363	17.396
38	estradiol group	0.281	0.912	2.673	0.113	0.382	19.399
39	estradiol group	0.281	0.979	2.525	0.112	0.385	19.432
40	estradiol group	0.279	0.884	2.684	0.108	0.388	19.427
41	estradiol group	0.283	0.512	2.847	0.121	0.368	17.283
42	estradiol group	0.278	0.687	2.635	0.112	0.376	19.144
43	estradiol group	0.279	0.672	2.683	0.103	0.378	18.932
44	estradiol group	0.278	0.889	2.634	0.113	0.375	19.293
45	estradiol group	0.281	0.754	2.583	0.111	0.378	19.389
46	estradiol group	0.279	0.988	2.638	0.115	0.379	18.854
47	estradiol group	0.277	0.634	2.782	0.116	0.385	19.032
48	estradiol group	0.274	0.925	2.834	0.117	0.388	19.574
49	zoledronic group	0.276	0.326	2.689	0.121	0.381	19.987
50	zoledronic group	0.312	0.346	2.893	0.124	0.368	18.986
51	zoledronic group	0.299	0.313	2.934	0.126	0.362	18.993
52	zoledronic group	0.295	0.342	2.538	0.128	0.364	19.123
53	zoledronic group	0.293	1.068	2.597	0.119	0.354	20.098
54	zoledronic group	0.289	1.085	2.672	0.123	0.395	19.998
55	zoledronic group	0.332	0.298	2.953	0.125	0.357	18.989
56	zoledronic group	0.269	1.262	2.749	0.121	0.392	21.089
57	zoledronic group	0.263	0.367	2.823	0.122	0.382	19.898
58	zoledronic group	0.317	0.363	2.914	0.129	0.381	19.012
59	zoledronic group	0.289	0.944	2.748	0.125	0.306	20.853
60	zoledronic group	0.299	0.457	2.949	0.126	0.389	18.983
61	zoledronic group	0.331	0.523	2.855	0.124	0.375	17.993
62	zoledronic group	0.336	0.498	2.941	0.125	0.374	18.015
63	zoledronic group	0.331	0.393	2.857	0.126	0.376	18.035
64	zoledronic group	0.291	1.113	2.692	0.119	0.387	19.902
65	zoledronic group	0.269	1.233	2.673	0.118	0.398	19.992
66	zoledronic group	0.275	1.158	2.589	0.119	0.41	19.809
67	zoledronic group	0.323	0.333	2.973	0.127	0.364	18.898
68	zoledronic group	0.276	1.302	2.739	0.117	0.379	21.008
69	zoledronic group	0.262	1.199	2.683	0.122	0.389	19.892
70	zoledronic group	0.302	0.35	2.936	0.126	0.321	18.892
71	zoledronic group	0.258	0.412	2.637	0.121	0.378	18.994
72	model group	0.201	1.367	2.167	0.102	0.493	22.578
73	model group	0.182	1.387	2.219	0.102	0.486	21.987
74	model group	0.181	1.369	2.268	0.103	0.361	22.457
75	model group	0.259	1.489	2.599	0.107	0.446	20.198
76	model group	0.168	1.378	2.001	0.104	0.398	22.367
77	model group	0.165	1.383	2.107	0.101	0.495	24.318
78	model group	0.234	1.073	2.516	0.103	0.392	21.188
79	model group	0.241	1.263	2.179	0.102	0.395	21.393
80	model group	0.169	1.373	2.002	0.104	0.485	20.989
81	model group	0.175	1.379	2.107	0.102	0.463	22.091
82	model group	0.185	1.368	2.103	0.104	0.485	22.154
83	model group	0.223	1.013	2.271	0.106	0.437	20.198
84	model group	0.251	1.158	2.379	0.109	0.439	20.098
85	model group	0.243	1.148	2.391	0.108	0.427	20.192
86	model group	0.167	1.421	2.219	0.102	0.498	22.123
87	model group	0.269	1.269	2.362	0.108	0.436	21.083
88	model group	0.176	1.384	2.164	0.104	0.463	21.989
89	model group	0.177	1.612	2.317	0.105	0.467	21.456
90	model group	0.171	1.389	2.149	0.105	0.454	21.678
91	model group	0.151	1.398	2.164	0.101	0.452	21.592
92	model group	0.178	1.369	2.162	0.102	0.489	22.901
93	model group	0.338	1.599	2.421	0.109	0.447	21.321
94	model group	0.329	1.499	2.389	0.104	0.487	21.521
95	model group	0.378	1.526	2.556	0.112	0.495	20.189
