# Supplementary material for: Assessment of the Impact of Zoledronic Acid on Ovariectomized Osteoporosis Model Using Micro-CT Scanning
Source: PLoS One. 2015 Jul 6;10(7):e0132104. doi: 10.1371/journal.pone.0132104 (PMC4492783; doi:10.1371/journal.pone.0132104)
Supplement: S2 Dataset — The values of the bone morphology parameters of micro-CT in mice lumbar vertebrae are indicated. (XLS) [file pone.0132104.s002.xls]

## Sheet: Sheet1
	bone morphometric parameters of lumbar
Number	Group	BV/TV	SMI	Tb.N[1/mm]	Tb.Th[mm]	Tb.Sp[mm]	BS/BV[1/mm]
1	sham group	0.271	0.092	4.113	0.073	0.289	28.125
2	sham group	0.273	0.089	4.125	0.074	0.278	26.893
3	sham group	0.271	0.098	4.013	0.075	0.289	27.986
4	sham group	0.273	0.074	3.924	0.076	0.274	28.091
5	sham group	0.281	0.037	3.867	0.078	0.244	23.142
6	sham group	0.274	0.094	4.534	0.071	0.288	23.036
7	sham group	0.284	0.068	4.232	0.079	0.234	24.357
8	sham group	0.278	0.034	4.393	0.078	0.281	23.561
9	sham group	0.279	0.048	4.594	0.088	0.283	25.032
10	sham group	0.274	0.052	4.678	0.078	0.258	23.804
11	sham group	0.276	0.057	3.902	0.079	0.257	23.009
12	sham group	0.271	0.084	3.998	0.068	0.276	25.893
13	sham group	0.268	0.058	3.995	0.075	0.269	25.987
14	sham group	0.278	0.049	4.324	0.077	0.277	24.345
15	sham group	0.282	0.085	4.134	0.078	0.245	23.983
16	sham group	0.281	0.089	4.062	0.078	0.259	22.989
17	sham group	0.273	0.037	3.489	0.072	0.285	26.342
18	sham group	0.271	0.024	3.908	0.073	0.273	27.421
19	sham group	0.273	0.079	4.598	0.064	0.288	25.032
20	sham group	0.284	0.033	3.983	0.077	0.249	22.405
21	sham group	0.278	0.044	3.894	0.083	0.255	23.491
22	sham group	0.266	0.095	3.821	0.073	0.248	26.309
23	sham group	0.267	0.069	4.202	0.071	0.283	27.782
24	sham group	0.278	0.047	4.229	0.079	0.248	22.556
25	estradiol group	0.224	0.232	3.543	0.069	0.389	27.098
26	estradiol group	0.221	0.152	3.053	0.068	0.397	28.123
27	estradiol group	0.236	0.391	2.864	0.062	0.461	31.234
28	estradiol group	0.211	0.152	3.052	0.074	0.347	28.119
29	estradiol group	0.278	0.201	3.098	0.071	0.395	28.348
30	estradiol group	0.228	0.231	4.078	0.073	0.362	28.342
31	estradiol group	0.212	0.191	3.908	0.075	0.307	26.973
32	estradiol group	0.226	0.162	3.212	0.062	0.421	31.224
33	estradiol group	0.211	0.161	3.056	0.069	0.337	28.342
34	estradiol group	0.258	0.185	2.647	0.079	0.388	26.362
35	estradiol group	0.243	0.188	3.068	0.072	0.399	28.349
36	estradiol group	0.235	0.167	3.883	0.071	0.426	28.903
37	estradiol group	0.213	0.199	4.101	0.073	0.422	29.702
38	estradiol group	0.221	0.279	3.319	0.062	0.412	31.923
39	estradiol group	0.223	0.253	2.611	0.061	0.421	31.893
40	estradiol group	0.223	0.178	2.934	0.062	0.429	30.297
41	estradiol group	0.288	0.189	3.074	0.068	0.369	27.903
42	estradiol group	0.244	0.281	3.143	0.064	0.412	31.089
43	estradiol group	0.281	0.172	3.212	0.065	0.431	31.087
44	estradiol group	0.234	0.293	3.121	0.061	0.411	30.289
45	estradiol group	0.235	0.345	3.216	0.063	0.429	28.289
46	estradiol group	0.254	0.279	3.108	0.064	0.427	29.698
47	estradiol group	0.245	0.267	2.892	0.071	0.421	30.218
48	estradiol group	0.238	0.432	2.992	0.066	0.431	30.997
49	zoledronic group	0.243	0.354	3.231	0.061	0.464	31.212
50	zoledronic group	0.264	0.239	3.157	0.064	0.404	27.897
51	zoledronic group	0.268	0.224	3.896	0.058	0.401	26.802
52	zoledronic group	0.269	0.217	3.081	0.064	0.332	27.967
53	zoledronic group	0.239	0.234	3.015	0.061	0.423	31.078
54	zoledronic group	0.241	0.279	3.035	0.059	0.425	33.128
55	zoledronic group	0.256	0.197	3.089	0.067	0.395	28.098
56	zoledronic group	0.223	0.272	3.116	0.062	0.423	30.607
57	zoledronic group	0.275	0.198	3.895	0.069	0.465	26.997
58	zoledronic group	0.232	0.196	3.784	0.065	0.431	29.297
59	zoledronic group	0.268	0.144	3.105	0.058	0.345	31.078
60	zoledronic group	0.272	0.189	3.432	0.068	0.402	27.696
61	zoledronic group	0.263	0.114	3.673	0.053	0.398	29.025
62	zoledronic group	0.265	0.228	3.673	0.059	0.395	31.291
63	zoledronic group	0.243	0.165	3.105	0.063	0.335	28.078
64	zoledronic group	0.243	0.315	3.125	0.061	0.493	31.895
65	zoledronic group	0.234	0.304	3.213	0.063	0.378	32.088
66	zoledronic group	0.243	0.319	3.267	0.065	0.402	31.911
67	zoledronic group	0.274	0.193	3.567	0.068	0.397	27.987
68	zoledronic group	0.232	0.342	3.125	0.064	0.431	31.993
69	zoledronic group	0.231	0.295	2.998	0.066	0.411	30.918
70	zoledronic group	0.248	0.213	3.545	0.053	0.482	27.844
71	zoledronic group	0.231	0.349	3.126	0.058	0.473	31.296
72	model group	0.199	0.634	2.631	0.061	0.472	33.321
73	model group	0.199	0.591	2.519	0.059	0.479	33.243
74	model group	0.195	0.553	2.632	0.058	0.477	33.987
75	model group	0.199	0.335	2.778	0.062	0.479	31.998
76	model group	0.198	0.556	2.602	0.061	0.461	33.278
77	model group	0.196	0.546	2.615	0.059	0.462	33.897
78	model group	0.198	0.601	2.703	0.061	0.477	32.673
79	model group	0.199	0.589	2.633	0.063	0.478	31.583
80	model group	0.199	0.367	2.503	0.057	0.478	32.992
81	model group	0.198	0.519	2.553	0.056	0.479	33.209
82	model group	0.198	0.289	2.673	0.061	0.451	33.029
83	model group	0.197	0.601	2.683	0.063	0.463	32.093
84	model group	0.199	0.587	2.672	0.061	0.479	33.386
85	model group	0.196	0.515	2.733	0.062	0.467	33.492
86	model group	0.198	0.387	2.633	0.056	0.477	33.721
87	model group	0.199	0.521	2.599	0.062	0.463	32.018
88	model group	0.199	0.498	2.583	0.061	0.471	33.511
89	model group	0.196	0.521	2.639	0.058	0.466	33.188
90	model group	0.197	0.678	2.634	0.062	0.479	33.012
91	model group	0.197	0.582	2.711	0.061	0.476	33.027
92	model group	0.195	0.632	2.821	0.057	0.488	33.192
93	model group	0.196	0.299	2.698	0.062	0.475	33.021
94	model group	0.197	0.301	2.458	0.061	0.474	33.012
95	model group	0.199	0.289	2.567	0.062	0.459	33.031
